# Supplementary material for: Comparative analysis of full-length 16s ribosomal RNA genome sequencing in human fecal samples using primer sets with different degrees of degeneracy
Source: Front Genet. 2023 Jul 26;14:1213829. doi: 10.3389/fgene.2023.1213829 (PMC10411958; doi:10.3389/fgene.2023.1213829)
Supplement: Supplementary file 2 [file Table3.csv]

	Taxa	Group	N	Mean	SD	SE
1	k__Bacteria|p__Actinobacteria|c__Actinomycetia|o__Actinomycetales|f__Actinomycetaceae|g__Actinomyces	27f-I	73	0	0	0
2	k__Bacteria|p__Actinobacteria|c__Actinomycetia|o__Actinomycetales|f__Actinomycetaceae|g__Actinomyces	27f-II	73	4.92547592960068e-06	2.15267349601473e-05	2.51951375512269e-06
3	k__Bacteria|p__Actinobacteria|c__Actinomycetia|o__Bifidobacteriales|f__Bifidobacteriaceae|g__Bifidobacterium	27f-I	73	0	0	0
4	k__Bacteria|p__Actinobacteria|c__Actinomycetia|o__Bifidobacteriales|f__Bifidobacteriaceae|g__Bifidobacterium	27f-II	73	0.0342749679480997	0.0708052803232078	0.00828713123657185
5	k__Bacteria|p__Actinobacteria|c__Actinomycetia|o__Corynebacteriales|f__Corynebacteriaceae|g__Corynebacterium	27f-I	73	0.000901436802680875	0.00119948932172165	0.000140389606263811
6	k__Bacteria|p__Actinobacteria|c__Actinomycetia|o__Corynebacteriales|f__Corynebacteriaceae|g__Corynebacterium	27f-II	73	0.00170031864858512	0.00264585670094071	0.00030967410359467
7	k__Bacteria|p__Actinobacteria|c__Actinomycetia|o__Micrococcales|f__Micrococcaceae|g__Rothia	27f-I	73	0	0	0
8	k__Bacteria|p__Actinobacteria|c__Actinomycetia|o__Micrococcales|f__Micrococcaceae|g__Rothia	27f-II	73	1.72907200230464e-05	6.8938094813768e-05	8.06859370251902e-06
9	k__Bacteria|p__Actinobacteria|c__Actinomycetia|o__Streptomycetales|f__Streptomycetaceae|g__Streptomyces	27f-I	73	0.000182328622672098	0.000362636212562352	4.24433583331575e-05
10	k__Bacteria|p__Actinobacteria|c__Actinomycetia|o__Streptomycetales|f__Streptomycetaceae|g__Streptomyces	27f-II	73	0.000109821113841296	0.000319015669920706	3.73379599810616e-05
11	k__Bacteria|p__Actinobacteria|c__Coriobacteriia|o__Coriobacteriales|f__Atopobiaceae|g__Olsenella	27f-I	73	0	0	0
12	k__Bacteria|p__Actinobacteria|c__Coriobacteriia|o__Coriobacteriales|f__Atopobiaceae|g__Olsenella	27f-II	73	7.12227194707057e-05	0.000177808851646653	2.08109519783508e-05
13	k__Bacteria|p__Actinobacteria|c__Coriobacteriia|o__Coriobacteriales|f__Atopobiaceae|g__Parolsenella	27f-I	73	0	0	0
14	k__Bacteria|p__Actinobacteria|c__Coriobacteriia|o__Coriobacteriales|f__Atopobiaceae|g__Parolsenella	27f-II	73	3.14329756920614e-05	0.000166043403229759	1.94339103983607e-05
15	k__Bacteria|p__Actinobacteria|c__Coriobacteriia|o__Coriobacteriales|f__Coriobacteriaceae|g__Collinsella	27f-I	73	0.000207494038912336	0.000352636396125163	4.12729683455983e-05
16	k__Bacteria|p__Actinobacteria|c__Coriobacteriia|o__Coriobacteriales|f__Coriobacteriaceae|g__Collinsella	27f-II	73	0.00693408317358531	0.0115424494759336	0.00135094152811665
17	k__Bacteria|p__Actinobacteria|c__Coriobacteriia|o__Coriobacteriales|f__Coriobacteriaceae|g__Senegalimassilia	27f-I	73	0	0	0
18	k__Bacteria|p__Actinobacteria|c__Coriobacteriia|o__Coriobacteriales|f__Coriobacteriaceae|g__Senegalimassilia	27f-II	73	0.000113707727813734	0.00033073021560659	3.87090438470189e-05
19	k__Bacteria|p__Actinobacteria|c__Coriobacteriia|o__Eggerthellales|f__Eggerthellaceae|g__Adlercreutzia	27f-I	73	0	0	0
20	k__Bacteria|p__Actinobacteria|c__Coriobacteriia|o__Eggerthellales|f__Eggerthellaceae|g__Adlercreutzia	27f-II	73	0.000100884229564922	0.00030332305940798	3.55012788441501e-05
21	k__Bacteria|p__Actinobacteria|c__Coriobacteriia|o__Eggerthellales|f__Eggerthellaceae|g__Eggerthella	27f-I	73	0	0	0
22	k__Bacteria|p__Actinobacteria|c__Coriobacteriia|o__Eggerthellales|f__Eggerthellaceae|g__Eggerthella	27f-II	73	4.14292524809954e-05	0.00012344790426322	1.44484843339253e-05
23	k__Bacteria|p__Actinobacteria|c__Coriobacteriia|o__Eggerthellales|f__Eggerthellaceae|g__Slackia	27f-I	73	0	0	0
24	k__Bacteria|p__Actinobacteria|c__Coriobacteriia|o__Eggerthellales|f__Eggerthellaceae|g__Slackia	27f-II	73	7.85720596361944e-05	0.000185145190675402	2.16696055144954e-05
25	k__Bacteria|p__Bacteroidota|c__Bacteroidia|o__Bacteroidales|f__Bacteroidaceae|g__Bacteroides	27f-I	73	0.0218922100854925	0.0284982824942616	0.00333547167624779
26	k__Bacteria|p__Bacteroidota|c__Bacteroidia|o__Bacteroidales|f__Bacteroidaceae|g__Bacteroides	27f-II	73	0.17852704752465	0.16648679160211	0.0194858050821141
27	k__Bacteria|p__Bacteroidota|c__Bacteroidia|o__Bacteroidales|f__Bacteroidaceae|g__Caecibacteroides	27f-I	73	0.000457501282739135	0.00243555105607954	0.000285059689658297
28	k__Bacteria|p__Bacteroidota|c__Bacteroidia|o__Bacteroidales|f__Bacteroidaceae|g__Caecibacteroides	27f-II	73	0.0035166480040555	0.0175365912134063	0.00205250275352666
29	k__Bacteria|p__Bacteroidota|c__Bacteroidia|o__Bacteroidales|f__Bacteroidaceae|g__Mediterranea	27f-I	73	0	0	0
30	k__Bacteria|p__Bacteroidota|c__Bacteroidia|o__Bacteroidales|f__Bacteroidaceae|g__Mediterranea	27f-II	73	0.000203769808709889	0.000726805894518293	8.50661956833309e-05
31	k__Bacteria|p__Bacteroidota|c__Bacteroidia|o__Bacteroidales|f__Bacteroidaceae|g__Phocaeicola	27f-I	73	0.00216467483930164	0.00600123731055902	0.000702391699424049
32	k__Bacteria|p__Bacteroidota|c__Bacteroidia|o__Bacteroidales|f__Bacteroidaceae|g__Phocaeicola	27f-II	73	0.0211784957240469	0.0469657027941204	0.00549691973389637
33	k__Bacteria|p__Bacteroidota|c__Bacteroidia|o__Bacteroidales|f__Barnesiellaceae|g__Barnesiella	27f-I	73	0.00173900988268764	0.00573322436463768	0.000671023156770001
34	k__Bacteria|p__Bacteroidota|c__Bacteroidia|o__Bacteroidales|f__Barnesiellaceae|g__Barnesiella	27f-II	73	0.000237217130297344	0.00102734504221797	0.000120241642307448
35	k__Bacteria|p__Bacteroidota|c__Bacteroidia|o__Bacteroidales|f__Barnesiellaceae|g__Coprobacter	27f-I	73	8.31144073574373e-05	0.000212219067694304	2.48383631398346e-05
36	k__Bacteria|p__Bacteroidota|c__Bacteroidia|o__Bacteroidales|f__Barnesiellaceae|g__Coprobacter	27f-II	73	5.86266885284229e-05	0.000168346196281402	1.97034319388803e-05
37	k__Bacteria|p__Bacteroidota|c__Bacteroidia|o__Bacteroidales|f__Odoribacteraceae|g__Butyricimonas	27f-I	73	0.000533319501349566	0.000754536894065374	8.83118636832166e-05
38	k__Bacteria|p__Bacteroidota|c__Bacteroidia|o__Bacteroidales|f__Odoribacteraceae|g__Butyricimonas	27f-II	73	0.000867305661074013	0.00258826033984738	0.000302932959417984
39	k__Bacteria|p__Bacteroidota|c__Bacteroidia|o__Bacteroidales|f__Odoribacteraceae|g__Odoribacter	27f-I	73	0.000750506378855543	0.00100332324895852	0.000117430104066654
40	k__Bacteria|p__Bacteroidota|c__Bacteroidia|o__Bacteroidales|f__Odoribacteraceae|g__Odoribacter	27f-II	73	7.32484735011548e-05	0.00013503396754745	1.58045304721986e-05
41	k__Bacteria|p__Bacteroidota|c__Bacteroidia|o__Bacteroidales|f__Prevotellaceae|g__Alloprevotella	27f-I	73	0.000445562969675202	0.0025587487136118	0.000299478884827749
42	k__Bacteria|p__Bacteroidota|c__Bacteroidia|o__Bacteroidales|f__Prevotellaceae|g__Alloprevotella	27f-II	73	0.000763780768893708	0.00407260722669008	0.000476662621891059
43	k__Bacteria|p__Bacteroidota|c__Bacteroidia|o__Bacteroidales|f__Prevotellaceae|g__Hallella	27f-I	73	0	0	0
44	k__Bacteria|p__Bacteroidota|c__Bacteroidia|o__Bacteroidales|f__Prevotellaceae|g__Hallella	27f-II	73	0.0003927022159165	0.00197232382002075	0.000230843042537483
45	k__Bacteria|p__Bacteroidota|c__Bacteroidia|o__Bacteroidales|f__Prevotellaceae|g__Massiliprevotella	27f-I	73	0.00097760227218366	0.00340208612681377	0.000398184063142325
46	k__Bacteria|p__Bacteroidota|c__Bacteroidia|o__Bacteroidales|f__Prevotellaceae|g__Massiliprevotella	27f-II	73	0.00787819250939738	0.0287297499100349	0.00336256288812841
47	k__Bacteria|p__Bacteroidota|c__Bacteroidia|o__Bacteroidales|f__Prevotellaceae|g__Paraprevotella	27f-I	73	0.000302830667304544	0.000744342471279102	8.7118696745309e-05
48	k__Bacteria|p__Bacteroidota|c__Bacteroidia|o__Bacteroidales|f__Prevotellaceae|g__Paraprevotella	27f-II	73	0.000354009802649449	0.00120253360267728	0.000140745912399245
49	k__Bacteria|p__Bacteroidota|c__Bacteroidia|o__Bacteroidales|f__Prevotellaceae|g__Prevotella	27f-I	73	0.00854641381165001	0.0166380437436987	0.0019473357268619
50	k__Bacteria|p__Bacteroidota|c__Bacteroidia|o__Bacteroidales|f__Prevotellaceae|g__Prevotella	27f-II	73	0.0875847408219308	0.17184734354299	0.0201132102308792
51	k__Bacteria|p__Bacteroidota|c__Bacteroidia|o__Bacteroidales|f__Prevotellaceae|g__Prevotellamassilia	27f-I	73	0.0003039441029656	0.00147974266853357	0.000173190779480232
52	k__Bacteria|p__Bacteroidota|c__Bacteroidia|o__Bacteroidales|f__Prevotellaceae|g__Prevotellamassilia	27f-II	73	0.000812477737766317	0.00587796425455802	0.000687963679531319
53	k__Bacteria|p__Bacteroidota|c__Bacteroidia|o__Bacteroidales|f__Rikenellaceae|g__Alistipes	27f-I	73	0.00384601517805883	0.00527882420581309	0.000617839640895067
54	k__Bacteria|p__Bacteroidota|c__Bacteroidia|o__Bacteroidales|f__Rikenellaceae|g__Alistipes	27f-II	73	0.0139602914876547	0.0221772130495521	0.00259564645693258
55	k__Bacteria|p__Bacteroidota|c__Bacteroidia|o__Bacteroidales|f__Rikenellaceae|g__Tidjanibacter	27f-I	73	0.000335364776432022	0.00127847531907837	0.000149634218006871
56	k__Bacteria|p__Bacteroidota|c__Bacteroidia|o__Bacteroidales|f__Rikenellaceae|g__Tidjanibacter	27f-II	73	0.00220337300316636	0.00738219522042838	0.00086402059742473
57	k__Bacteria|p__Bacteroidota|c__Bacteroidia|o__Bacteroidales|f__Tannerellaceae|g__Parabacteroides	27f-I	73	0.00565417199984496	0.00916063795396856	0.00107217157518089
58	k__Bacteria|p__Bacteroidota|c__Bacteroidia|o__Bacteroidales|f__Tannerellaceae|g__Parabacteroides	27f-II	73	0.0129968347877899	0.0218259570824243	0.00255453505558045
59	k__Bacteria|p__Firmicutes|c__Bacilli|o__Bacillales|f__Bacillaceae|g__Bacillus	27f-I	73	0	0	0
60	k__Bacteria|p__Firmicutes|c__Bacilli|o__Bacillales|f__Bacillaceae|g__Bacillus	27f-II	73	7.07142200510814e-06	6.04182560963647e-05	7.07142200510814e-06
61	k__Bacteria|p__Firmicutes|c__Bacilli|o__Bacillales|f__Staphylococcaceae|g__Staphylococcus	27f-I	73	1.84252014717011e-05	5.49044958564601e-05	6.42608518126528e-06
62	k__Bacteria|p__Firmicutes|c__Bacilli|o__Bacillales|f__Staphylococcaceae|g__Staphylococcus	27f-II	73	2.69406332104748e-05	7.75229901735166e-05	9.07337970398274e-06
63	k__Bacteria|p__Firmicutes|c__Bacilli|o__Lactobacillales|f__Carnobacteriaceae|g__Granulicatella	27f-I	73	6.90406835250604e-05	0.000254511659898839	2.97883366493515e-05
64	k__Bacteria|p__Firmicutes|c__Bacilli|o__Lactobacillales|f__Carnobacteriaceae|g__Granulicatella	27f-II	73	0	0	0
65	k__Bacteria|p__Firmicutes|c__Bacilli|o__Lactobacillales|f__Enterococcaceae|g__Enterococcus	27f-I	73	0.00212637307802607	0.0136565417773217	0.00159837731634962
66	k__Bacteria|p__Firmicutes|c__Bacilli|o__Lactobacillales|f__Enterococcaceae|g__Enterococcus	27f-II	73	0.00353237307930347	0.0208791203745183	0.00244371620107972
67	k__Bacteria|p__Firmicutes|c__Bacilli|o__Lactobacillales|f__Lactobacillaceae|g__Lactiplantibacillus	27f-I	73	0	0	0
68	k__Bacteria|p__Firmicutes|c__Bacilli|o__Lactobacillales|f__Lactobacillaceae|g__Lactiplantibacillus	27f-II	73	3.03456654520995e-05	0.000234260089415777	2.74180696074906e-05
69	k__Bacteria|p__Firmicutes|c__Bacilli|o__Lactobacillales|f__Lactobacillaceae|g__Lactobacillus	27f-I	73	0.0168234972592263	0.0573738265216302	0.00671509847512338
70	k__Bacteria|p__Firmicutes|c__Bacilli|o__Lactobacillales|f__Lactobacillaceae|g__Lactobacillus	27f-II	73	0.00905120448703249	0.0534201073163355	0.00625235064364432
71	k__Bacteria|p__Firmicutes|c__Bacilli|o__Lactobacillales|f__Lactobacillaceae|g__Latilactobacillus	27f-I	73	0.000430272031738624	0.00231307294257565	0.000270724710747383
72	k__Bacteria|p__Firmicutes|c__Bacilli|o__Lactobacillales|f__Lactobacillaceae|g__Latilactobacillus	27f-II	73	0.000730289880440265	0.0030686883299112	0.000359162802520185
73	k__Bacteria|p__Firmicutes|c__Bacilli|o__Lactobacillales|f__Lactobacillaceae|g__Lentilactobacillus	27f-I	73	0	0	0
74	k__Bacteria|p__Firmicutes|c__Bacilli|o__Lactobacillales|f__Lactobacillaceae|g__Lentilactobacillus	27f-II	73	0.000225642647617541	0.00192789162634764	0.000225642647617542
75	k__Bacteria|p__Firmicutes|c__Bacilli|o__Lactobacillales|f__Lactobacillaceae|g__Leuconostoc	27f-I	73	1.31788652224486e-05	4.89343944032953e-05	5.7273376583096e-06
76	k__Bacteria|p__Firmicutes|c__Bacilli|o__Lactobacillales|f__Lactobacillaceae|g__Leuconostoc	27f-II	73	7.17824707642983e-05	0.000208474031905296	2.44000398547985e-05
77	k__Bacteria|p__Firmicutes|c__Bacilli|o__Lactobacillales|f__Lactobacillaceae|g__Ligilactobacillus	27f-I	73	0.00118883745149007	0.00435625882595636	0.000509861530473202
78	k__Bacteria|p__Firmicutes|c__Bacilli|o__Lactobacillales|f__Lactobacillaceae|g__Ligilactobacillus	27f-II	73	0.00161576414236501	0.00582878487782399	0.000682207668859978
79	k__Bacteria|p__Firmicutes|c__Bacilli|o__Lactobacillales|f__Lactobacillaceae|g__Limosilactobacillus	27f-I	73	0.0087366207300953	0.049333357843071	0.00577403279699026
80	k__Bacteria|p__Firmicutes|c__Bacilli|o__Lactobacillales|f__Lactobacillaceae|g__Limosilactobacillus	27f-II	73	0.0127717822072111	0.0686474736595793	0.00803457906923332
81	k__Bacteria|p__Firmicutes|c__Bacilli|o__Lactobacillales|f__Lactobacillaceae|g__Loigolactobacillus	27f-I	73	0	0	0
82	k__Bacteria|p__Firmicutes|c__Bacilli|o__Lactobacillales|f__Lactobacillaceae|g__Loigolactobacillus	27f-II	73	1.44074780574109e-05	0.000123097546483099	1.44074780574109e-05
83	k__Bacteria|p__Firmicutes|c__Bacilli|o__Lactobacillales|f__Lactobacillaceae|g__Pediococcus	27f-I	73	5.26937946031016e-06	4.50215978443892e-05	5.26937946031016e-06
84	k__Bacteria|p__Firmicutes|c__Bacilli|o__Lactobacillales|f__Lactobacillaceae|g__Pediococcus	27f-II	73	2.06974120078852e-05	0.000106611148879245	1.24778911687243e-05
85	k__Bacteria|p__Firmicutes|c__Bacilli|o__Lactobacillales|f__Streptococcaceae|g__Lactococcus	27f-I	73	0.000570074775101609	0.00138446265470559	0.000162039097356943
86	k__Bacteria|p__Firmicutes|c__Bacilli|o__Lactobacillales|f__Streptococcaceae|g__Lactococcus	27f-II	73	0.00132283995972757	0.00642710691272353	0.000752235966217344
87	k__Bacteria|p__Firmicutes|c__Bacilli|o__Lactobacillales|f__Streptococcaceae|g__Okadaella	27f-I	73	0	0	0
88	k__Bacteria|p__Firmicutes|c__Bacilli|o__Lactobacillales|f__Streptococcaceae|g__Okadaella	27f-II	73	4.06890548286844e-06	1.98173304659128e-05	2.31944309209526e-06
89	k__Bacteria|p__Firmicutes|c__Bacilli|o__Lactobacillales|f__Streptococcaceae|g__Streptococcus	27f-I	73	0.0112095030060246	0.0232924129818861	0.00272617073636599
90	k__Bacteria|p__Firmicutes|c__Bacilli|o__Lactobacillales|f__Streptococcaceae|g__Streptococcus	27f-II	73	0.0119926365305345	0.0291517655464074	0.00341195608234415
91	k__Bacteria|p__Firmicutes|c__Clostridia|o__Eubacteriales|f__Bianqueaceae|g__Bianquea	27f-I	73	0.000155513819933213	0.000497275594220143	5.8201706020163e-05
92	k__Bacteria|p__Firmicutes|c__Clostridia|o__Eubacteriales|f__Bianqueaceae|g__Bianquea	27f-II	73	0.000570001891662086	0.00200503285831425	0.000234671345903036
93	k__Bacteria|p__Firmicutes|c__Clostridia|o__Eubacteriales|f__Christensenellaceae|g__Beduinibacterium	27f-I	73	3.92163139420569e-05	0.000133903006127014	1.56721614501162e-05
94	k__Bacteria|p__Firmicutes|c__Clostridia|o__Eubacteriales|f__Christensenellaceae|g__Beduinibacterium	27f-II	73	5.51120850080844e-05	0.000167650695032698	1.96220296748556e-05
95	k__Bacteria|p__Firmicutes|c__Clostridia|o__Eubacteriales|f__Christensenellaceae|g__Christensenella	27f-I	73	8.06626739694441e-05	0.000477320782318614	5.58661719431251e-05
96	k__Bacteria|p__Firmicutes|c__Clostridia|o__Eubacteriales|f__Christensenellaceae|g__Christensenella	27f-II	73	0.000220172447912765	0.00120669789978863	0.000141233306510422
97	k__Bacteria|p__Firmicutes|c__Clostridia|o__Eubacteriales|f__Christensenellaceae|g__Guopingia	27f-I	73	0.000123689893670796	0.000274688407691096	3.21498463576443e-05
98	k__Bacteria|p__Firmicutes|c__Clostridia|o__Eubacteriales|f__Christensenellaceae|g__Guopingia	27f-II	73	7.05181353048004e-05	0.000148465163028747	1.7376532999545e-05
99	k__Bacteria|p__Firmicutes|c__Clostridia|o__Eubacteriales|f__Clostridiaceae|g__Butyricicoccus	27f-I	73	0.00117486809346538	0.002341743261551	0.000274080317770738
100	k__Bacteria|p__Firmicutes|c__Clostridia|o__Eubacteriales|f__Clostridiaceae|g__Butyricicoccus	27f-II	73	0.000450710468913868	0.000548291334201724	6.41726467526668e-05
101	k__Bacteria|p__Firmicutes|c__Clostridia|o__Eubacteriales|f__Clostridiaceae|g__Clostridium	27f-I	73	0.016220695868153	0.0335643220097647	0.0039284067528832
102	k__Bacteria|p__Firmicutes|c__Clostridia|o__Eubacteriales|f__Clostridiaceae|g__Clostridium	27f-II	73	0.0127483368559914	0.0386740879902191	0.00452645962513934
103	k__Bacteria|p__Firmicutes|c__Clostridia|o__Eubacteriales|f__Clostridiaceae|g__Falcatimonas	27f-I	73	0	0	0
104	k__Bacteria|p__Firmicutes|c__Clostridia|o__Eubacteriales|f__Clostridiaceae|g__Falcatimonas	27f-II	73	1.09752242676473e-05	3.75851634819148e-05	4.39901065147742e-06
105	k__Bacteria|p__Firmicutes|c__Clostridia|o__Eubacteriales|f__Clostridiaceae|g__Hungatella	27f-I	73	0.000212784432348309	0.00105528619614423	0.000123511907016962
106	k__Bacteria|p__Firmicutes|c__Clostridia|o__Eubacteriales|f__Clostridiaceae|g__Hungatella	27f-II	73	2.23349841514697e-05	8.30802024142959e-05	9.72380219985594e-06
107	k__Bacteria|p__Firmicutes|c__Clostridia|o__Eubacteriales|f__Clostridiaceae|g__Lactonifactor	27f-I	73	0	0	0
108	k__Bacteria|p__Firmicutes|c__Clostridia|o__Eubacteriales|f__Clostridiaceae|g__Lactonifactor	27f-II	73	7.01596615782569e-05	0.000164962488711712	1.93073989231475e-05
109	k__Bacteria|p__Firmicutes|c__Clostridia|o__Eubacteriales|f__Clostridiaceae|g__Massilioclostridium	27f-I	73	3.94946593104506e-05	9.68908223223955e-05	1.13402129973896e-05
110	k__Bacteria|p__Firmicutes|c__Clostridia|o__Eubacteriales|f__Clostridiaceae|g__Massilioclostridium	27f-II	73	0.000157662267108122	0.000283492212385329	3.3180253758748e-05
111	k__Bacteria|p__Firmicutes|c__Clostridia|o__Eubacteriales|f__Clostridiaceae|g__Paraclostridium	27f-I	73	0	0	0
112	k__Bacteria|p__Firmicutes|c__Clostridia|o__Eubacteriales|f__Clostridiaceae|g__Paraclostridium	27f-II	73	4.92768484290816e-05	0.000331687340711946	3.882106686736e-05
113	k__Bacteria|p__Firmicutes|c__Clostridia|o__Eubacteriales|f__Defluviitaleaceae|g__Defluviitalea	27f-I	73	5.88066574588012e-05	0.000219553920620832	2.56968427408703e-05
114	k__Bacteria|p__Firmicutes|c__Clostridia|o__Eubacteriales|f__Defluviitaleaceae|g__Defluviitalea	27f-II	73	0	0	0
115	k__Bacteria|p__Firmicutes|c__Clostridia|o__Eubacteriales|f__Eubacteriaceae|g__Anaerofustis	27f-I	73	3.75182479875092e-05	0.00015600371700917	1.82588540056138e-05
116	k__Bacteria|p__Firmicutes|c__Clostridia|o__Eubacteriales|f__Eubacteriaceae|g__Anaerofustis	27f-II	73	0.000170661755351442	0.00101717350715483	0.000119051154174912
117	k__Bacteria|p__Firmicutes|c__Clostridia|o__Eubacteriales|f__Eubacteriaceae|g__Eubacterium	27f-I	73	0.00882536511413086	0.0150221329081287	0.00175820766890013
118	k__Bacteria|p__Firmicutes|c__Clostridia|o__Eubacteriales|f__Eubacteriaceae|g__Eubacterium	27f-II	73	0.017918342924144	0.0317954262943041	0.00372137316907536
119	k__Bacteria|p__Firmicutes|c__Clostridia|o__Eubacteriales|f__Eubacteriaceae|g__Intestinibacillus	27f-I	73	0.000151665403446506	0.000252550148290741	2.95587590805012e-05
120	k__Bacteria|p__Firmicutes|c__Clostridia|o__Eubacteriales|f__Eubacteriaceae|g__Intestinibacillus	27f-II	73	0	0	0
121	k__Bacteria|p__Firmicutes|c__Clostridia|o__Eubacteriales|f__Feifaniaceae|g__Feifania	27f-I	73	0	0	0
122	k__Bacteria|p__Firmicutes|c__Clostridia|o__Eubacteriales|f__Feifaniaceae|g__Feifania	27f-II	73	0.000105132956975908	0.000218595848623382	2.55847088951924e-05
123	k__Bacteria|p__Firmicutes|c__Clostridia|o__Eubacteriales|f__Lachnospiraceae|g__Agathobacter	27f-I	73	0	0	0
124	k__Bacteria|p__Firmicutes|c__Clostridia|o__Eubacteriales|f__Lachnospiraceae|g__Agathobacter	27f-II	73	0.000106670181508936	0.000430750310100802	5.04155104492869e-05
125	k__Bacteria|p__Firmicutes|c__Clostridia|o__Eubacteriales|f__Lachnospiraceae|g__Anaerobutyricum	27f-I	73	0.00148056570365922	0.00230240708664683	0.000269476366733645
126	k__Bacteria|p__Firmicutes|c__Clostridia|o__Eubacteriales|f__Lachnospiraceae|g__Anaerobutyricum	27f-II	73	0.00388036265807128	0.00597287203352691	0.000699071794859674
127	k__Bacteria|p__Firmicutes|c__Clostridia|o__Eubacteriales|f__Lachnospiraceae|g__Anaerocolumna	27f-I	73	0	0	0
128	k__Bacteria|p__Firmicutes|c__Clostridia|o__Eubacteriales|f__Lachnospiraceae|g__Anaerocolumna	27f-II	73	7.34756477203534e-05	0.000202608687458223	2.37135532120127e-05
129	k__Bacteria|p__Firmicutes|c__Clostridia|o__Eubacteriales|f__Lachnospiraceae|g__Anaerostipes	27f-I	73	0.00565368525540342	0.00727789429856995	0.000851813097876805
130	k__Bacteria|p__Firmicutes|c__Clostridia|o__Eubacteriales|f__Lachnospiraceae|g__Anaerostipes	27f-II	73	0.000573173069332248	0.00118926823523103	0.000139193318575358
131	k__Bacteria|p__Firmicutes|c__Clostridia|o__Eubacteriales|f__Lachnospiraceae|g__Anaerotignum	27f-I	73	0.00671271699106148	0.00983752016117495	0.00115139464522898
132	k__Bacteria|p__Firmicutes|c__Clostridia|o__Eubacteriales|f__Lachnospiraceae|g__Anaerotignum	27f-II	73	0.00810612793024488	0.00986258399693158	0.00115432814531907
133	k__Bacteria|p__Firmicutes|c__Clostridia|o__Eubacteriales|f__Lachnospiraceae|g__Blautia	27f-I	73	0.104253463467475	0.0987565445735687	0.0115585792700163
134	k__Bacteria|p__Firmicutes|c__Clostridia|o__Eubacteriales|f__Lachnospiraceae|g__Blautia	27f-II	73	0.0868173010509753	0.0920163854163281	0.0107697033099683
135	k__Bacteria|p__Firmicutes|c__Clostridia|o__Eubacteriales|f__Lachnospiraceae|g__Butyribacter	27f-I	73	6.62022352121165e-05	0.000257693073902824	3.01606929940838e-05
136	k__Bacteria|p__Firmicutes|c__Clostridia|o__Eubacteriales|f__Lachnospiraceae|g__Butyribacter	27f-II	73	9.18816776441748e-05	0.000188525982317246	2.20652972466879e-05
137	k__Bacteria|p__Firmicutes|c__Clostridia|o__Eubacteriales|f__Lachnospiraceae|g__Butyrivibrio	27f-I	73	0.00035787396994786	0.00267013196118139	0.000312515307901724
138	k__Bacteria|p__Firmicutes|c__Clostridia|o__Eubacteriales|f__Lachnospiraceae|g__Butyrivibrio	27f-II	73	0.000914446344791985	0.00542215717488806	0.000634615496026629
139	k__Bacteria|p__Firmicutes|c__Clostridia|o__Eubacteriales|f__Lachnospiraceae|g__Catenibacillus	27f-I	73	3.10496618241474e-05	0.000128445843551135	1.50334488817995e-05
140	k__Bacteria|p__Firmicutes|c__Clostridia|o__Eubacteriales|f__Lachnospiraceae|g__Catenibacillus	27f-II	73	0.000405199107127973	0.00205157971480579	0.00024011924338518
141	k__Bacteria|p__Firmicutes|c__Clostridia|o__Eubacteriales|f__Lachnospiraceae|g__Cellulosilyticum	27f-I	73	1.77835001129252e-06	1.51942291569688e-05	1.77835001129252e-06
142	k__Bacteria|p__Firmicutes|c__Clostridia|o__Eubacteriales|f__Lachnospiraceae|g__Cellulosilyticum	27f-II	73	0	0	0
143	k__Bacteria|p__Firmicutes|c__Clostridia|o__Eubacteriales|f__Lachnospiraceae|g__Coprococcus	27f-I	73	0.0268117417377654	0.0267629814429291	0.00313237005046918
144	k__Bacteria|p__Firmicutes|c__Clostridia|o__Eubacteriales|f__Lachnospiraceae|g__Coprococcus	27f-II	73	0.018267168952933	0.0388559228062478	0.00454774178060753
145	k__Bacteria|p__Firmicutes|c__Clostridia|o__Eubacteriales|f__Lachnospiraceae|g__Cuneatibacter	27f-I	73	0	0	0
146	k__Bacteria|p__Firmicutes|c__Clostridia|o__Eubacteriales|f__Lachnospiraceae|g__Cuneatibacter	27f-II	73	8.45445985306891e-06	2.75596178844685e-05	3.22560929348519e-06
147	k__Bacteria|p__Firmicutes|c__Clostridia|o__Eubacteriales|f__Lachnospiraceae|g__Diplocloster	27f-I	73	3.65757510278305e-05	0.00012974399649922	1.51853861920795e-05
148	k__Bacteria|p__Firmicutes|c__Clostridia|o__Eubacteriales|f__Lachnospiraceae|g__Diplocloster	27f-II	73	0.000129184037486521	0.000248914627300362	2.91332535331316e-05
149	k__Bacteria|p__Firmicutes|c__Clostridia|o__Eubacteriales|f__Lachnospiraceae|g__Dorea	27f-I	73	0.0356025770157023	0.0396974402707069	0.00464623395003341
150	k__Bacteria|p__Firmicutes|c__Clostridia|o__Eubacteriales|f__Lachnospiraceae|g__Dorea	27f-II	73	0.0111984438286384	0.0128313308513249	0.00150179368289216
151	k__Bacteria|p__Firmicutes|c__Clostridia|o__Eubacteriales|f__Lachnospiraceae|g__Eisenbergiella	27f-I	73	0.000539759249471971	0.00204989038287385	0.000239921522037871
152	k__Bacteria|p__Firmicutes|c__Clostridia|o__Eubacteriales|f__Lachnospiraceae|g__Eisenbergiella	27f-II	73	0.000930168010389434	0.00174153087541057	0.000203830771535535
153	k__Bacteria|p__Firmicutes|c__Clostridia|o__Eubacteriales|f__Lachnospiraceae|g__Enterocloster	27f-I	73	0.00247985701659465	0.00706351605827923	0.000826722022699291
154	k__Bacteria|p__Firmicutes|c__Clostridia|o__Eubacteriales|f__Lachnospiraceae|g__Enterocloster	27f-II	73	0.00196996352554858	0.00463967946826643	0.000543033407588236
155	k__Bacteria|p__Firmicutes|c__Clostridia|o__Eubacteriales|f__Lachnospiraceae|g__Faecalicatena	27f-I	73	0.00108395158500864	0.00236625592595584	0.000276949308133513
156	k__Bacteria|p__Firmicutes|c__Clostridia|o__Eubacteriales|f__Lachnospiraceae|g__Faecalicatena	27f-II	73	0.00116741124680407	0.00318210240464447	0.000372436915935154
157	k__Bacteria|p__Firmicutes|c__Clostridia|o__Eubacteriales|f__Lachnospiraceae|g__Faecalimonas	27f-I	73	0.000627862819493338	0.00438418093748589	0.000513129566438756
158	k__Bacteria|p__Firmicutes|c__Clostridia|o__Eubacteriales|f__Lachnospiraceae|g__Faecalimonas	27f-II	73	0.002935269331226	0.0218527205047778	0.0025576674772356
159	k__Bacteria|p__Firmicutes|c__Clostridia|o__Eubacteriales|f__Lachnospiraceae|g__Fusicatenibacter	27f-I	73	0.00308825959944195	0.00470580651814729	0.000550772993366987
160	k__Bacteria|p__Firmicutes|c__Clostridia|o__Eubacteriales|f__Lachnospiraceae|g__Fusicatenibacter	27f-II	73	0.0010881974532533	0.00225848755184478	0.000264335973996093
161	k__Bacteria|p__Firmicutes|c__Clostridia|o__Eubacteriales|f__Lachnospiraceae|g__Hominisplanchenecus	27f-I	73	7.73511891484105e-05	0.000258792475602107	3.02893682301973e-05
162	k__Bacteria|p__Firmicutes|c__Clostridia|o__Eubacteriales|f__Lachnospiraceae|g__Hominisplanchenecus	27f-II	73	8.95502202877162e-06	4.96629702646983e-05	5.81261101294761e-06
163	k__Bacteria|p__Firmicutes|c__Clostridia|o__Eubacteriales|f__Lachnospiraceae|g__Jingyaoa	27f-I	73	0.000249095534555727	0.000906789324555896	0.000106131662811226
164	k__Bacteria|p__Firmicutes|c__Clostridia|o__Eubacteriales|f__Lachnospiraceae|g__Jingyaoa	27f-II	73	0.000200384919079073	0.000677256531040307	7.92668813390294e-05
165	k__Bacteria|p__Firmicutes|c__Clostridia|o__Eubacteriales|f__Lachnospiraceae|g__Jutongia	27f-I	73	0.000577938358974971	0.00207827301316441	0.000243243457647521
166	k__Bacteria|p__Firmicutes|c__Clostridia|o__Eubacteriales|f__Lachnospiraceae|g__Jutongia	27f-II	73	0.000622248194602042	0.00217368133109422	0.000254410156630079
167	k__Bacteria|p__Firmicutes|c__Clostridia|o__Eubacteriales|f__Lachnospiraceae|g__Kineothrix	27f-I	73	0.000367612169969704	0.00115007954905439	0.000134606629788135
168	k__Bacteria|p__Firmicutes|c__Clostridia|o__Eubacteriales|f__Lachnospiraceae|g__Kineothrix	27f-II	73	0.00023802521169492	0.000459060377798259	5.37289532497974e-05
169	k__Bacteria|p__Firmicutes|c__Clostridia|o__Eubacteriales|f__Lachnospiraceae|g__Lachnoclostridium	27f-I	73	0.000880140576921621	0.00269276063613854	0.000315163793978237
170	k__Bacteria|p__Firmicutes|c__Clostridia|o__Eubacteriales|f__Lachnospiraceae|g__Lachnoclostridium	27f-II	73	0.0013088203045855	0.00279932875841298	0.000327636649263775
171	k__Bacteria|p__Firmicutes|c__Clostridia|o__Eubacteriales|f__Lachnospiraceae|g__Lachnospira	27f-I	73	0.0159304073272988	0.0220764995998606	0.00258385883924261
172	k__Bacteria|p__Firmicutes|c__Clostridia|o__Eubacteriales|f__Lachnospiraceae|g__Lachnospira	27f-II	73	0.0264205013431647	0.041272383756042	0.0048305671423261
173	k__Bacteria|p__Firmicutes|c__Clostridia|o__Eubacteriales|f__Lachnospiraceae|g__Lachnotalea	27f-I	73	0	0	0
174	k__Bacteria|p__Firmicutes|c__Clostridia|o__Eubacteriales|f__Lachnospiraceae|g__Lachnotalea	27f-II	73	2.97214649475586e-05	8.79677551330305e-05	1.02958469770382e-05
175	k__Bacteria|p__Firmicutes|c__Clostridia|o__Eubacteriales|f__Lachnospiraceae|g__Lacrimispora	27f-I	73	0	0	0
176	k__Bacteria|p__Firmicutes|c__Clostridia|o__Eubacteriales|f__Lachnospiraceae|g__Lacrimispora	27f-II	73	2.68535549101706e-05	0.000101621662204407	1.18939159243815e-05
177	k__Bacteria|p__Firmicutes|c__Clostridia|o__Eubacteriales|f__Lachnospiraceae|g__Marvinbryantia	27f-I	73	0.000322569968078044	0.00265953050103175	0.000311274500843856
178	k__Bacteria|p__Firmicutes|c__Clostridia|o__Eubacteriales|f__Lachnospiraceae|g__Marvinbryantia	27f-II	73	0	0	0
179	k__Bacteria|p__Firmicutes|c__Clostridia|o__Eubacteriales|f__Lachnospiraceae|g__Mediterraneibacter	27f-I	73	0.0232772772383126	0.034074555148834	0.00398812502481735
180	k__Bacteria|p__Firmicutes|c__Clostridia|o__Eubacteriales|f__Lachnospiraceae|g__Mediterraneibacter	27f-II	73	0.0187027196768733	0.0245253189149465	0.0028704714611563
181	k__Bacteria|p__Firmicutes|c__Clostridia|o__Eubacteriales|f__Lachnospiraceae|g__Merdimonas	27f-I	73	0	0	0
182	k__Bacteria|p__Firmicutes|c__Clostridia|o__Eubacteriales|f__Lachnospiraceae|g__Merdimonas	27f-II	73	0.000182878805808422	0.00102167043922833	0.000119577480263659
183	k__Bacteria|p__Firmicutes|c__Clostridia|o__Eubacteriales|f__Lachnospiraceae|g__Murimonas	27f-I	73	0.000117932501576348	0.000573744509784088	6.71517156226113e-05
184	k__Bacteria|p__Firmicutes|c__Clostridia|o__Eubacteriales|f__Lachnospiraceae|g__Murimonas	27f-II	73	7.26336844779998e-05	0.000351270616975294	4.1113115987081e-05
185	k__Bacteria|p__Firmicutes|c__Clostridia|o__Eubacteriales|f__Lachnospiraceae|g__Oliverpabstia	27f-I	73	0.00119146753452477	0.00229165040928172	0.000268217392874815
186	k__Bacteria|p__Firmicutes|c__Clostridia|o__Eubacteriales|f__Lachnospiraceae|g__Oliverpabstia	27f-II	73	5.62000888233051e-05	0.000123238216986596	1.44239422945168e-05
187	k__Bacteria|p__Firmicutes|c__Clostridia|o__Eubacteriales|f__Lachnospiraceae|g__Qiania	27f-I	73	0.000115634932780069	0.000234567430613452	2.74540411738472e-05
188	k__Bacteria|p__Firmicutes|c__Clostridia|o__Eubacteriales|f__Lachnospiraceae|g__Qiania	27f-II	73	0	0	0
189	k__Bacteria|p__Firmicutes|c__Clostridia|o__Eubacteriales|f__Lachnospiraceae|g__Robinsoniella	27f-I	73	0	0	0
190	k__Bacteria|p__Firmicutes|c__Clostridia|o__Eubacteriales|f__Lachnospiraceae|g__Robinsoniella	27f-II	73	8.7681893976754e-06	3.07705392552854e-05	3.60141921428217e-06
191	k__Bacteria|p__Firmicutes|c__Clostridia|o__Eubacteriales|f__Lachnospiraceae|g__Roseburia	27f-I	73	0.0554294414748902	0.0866686213759188	0.0101437948717446
192	k__Bacteria|p__Firmicutes|c__Clostridia|o__Eubacteriales|f__Lachnospiraceae|g__Roseburia	27f-II	73	0.0355186853971485	0.0546640548070268	0.00639794368500657
193	k__Bacteria|p__Firmicutes|c__Clostridia|o__Eubacteriales|f__Lachnospiraceae|g__Sellimonas	27f-I	73	6.11771246690557e-05	0.000246570981708272	2.88589505644123e-05
194	k__Bacteria|p__Firmicutes|c__Clostridia|o__Eubacteriales|f__Lachnospiraceae|g__Sellimonas	27f-II	73	0.000606820418742309	0.00183112832642374	0.000214317359987965
195	k__Bacteria|p__Firmicutes|c__Clostridia|o__Eubacteriales|f__Lachnospiraceae|g__Simiaoa	27f-I	73	0.00976934244526236	0.0132102364817809	0.00154614123255981
196	k__Bacteria|p__Firmicutes|c__Clostridia|o__Eubacteriales|f__Lachnospiraceae|g__Simiaoa	27f-II	73	3.20824383607667e-05	7.55402308059683e-05	8.84131527299101e-06
197	k__Bacteria|p__Firmicutes|c__Clostridia|o__Eubacteriales|f__Lachnospiraceae|g__Waltera	27f-I	73	0.025606570711129	0.0337615251798648	0.00395148763814242
198	k__Bacteria|p__Firmicutes|c__Clostridia|o__Eubacteriales|f__Lachnospiraceae|g__Waltera	27f-II	73	0.0245933944866366	0.0365222802277966	0.00427460957607987
199	k__Bacteria|p__Firmicutes|c__Clostridia|o__Eubacteriales|f__Lachnospiraceae|g__Wansuia	27f-I	73	5.24096133241451e-05	0.000119988483865598	1.4043589801954e-05
200	k__Bacteria|p__Firmicutes|c__Clostridia|o__Eubacteriales|f__Lachnospiraceae|g__Wansuia	27f-II	73	5.54734860334379e-05	9.62933154081661e-05	1.12702801026906e-05
201	k__Bacteria|p__Firmicutes|c__Clostridia|o__Eubacteriales|f__Lachnospiraceae|g__Wujia	27f-I	73	0.00709085818612459	0.0159436634459021	0.00186606466021739
202	k__Bacteria|p__Firmicutes|c__Clostridia|o__Eubacteriales|f__Lachnospiraceae|g__Wujia	27f-II	73	0.000706573988971746	0.00169193080922799	0.000198025522888521
203	k__Bacteria|p__Firmicutes|c__Clostridia|o__Eubacteriales|f__Oscillospiraceae|g__Acetivibrio	27f-I	73	0	0	0
204	k__Bacteria|p__Firmicutes|c__Clostridia|o__Eubacteriales|f__Oscillospiraceae|g__Acetivibrio	27f-II	73	7.57538675262982e-06	6.4724132786698e-05	7.57538675262983e-06
205	k__Bacteria|p__Firmicutes|c__Clostridia|o__Eubacteriales|f__Oscillospiraceae|g__Acutalibacter	27f-I	73	0.000112739150041798	0.000257900905233464	3.01850178114451e-05
206	k__Bacteria|p__Firmicutes|c__Clostridia|o__Eubacteriales|f__Oscillospiraceae|g__Acutalibacter	27f-II	73	0	0	0
207	k__Bacteria|p__Firmicutes|c__Clostridia|o__Eubacteriales|f__Oscillospiraceae|g__Agathobaculum	27f-I	73	0.00294261739429954	0.00327895857574952	0.000383773073314315
208	k__Bacteria|p__Firmicutes|c__Clostridia|o__Eubacteriales|f__Oscillospiraceae|g__Agathobaculum	27f-II	73	0.000401629372808221	0.000545148334871284	6.38047865053954e-05
209	k__Bacteria|p__Firmicutes|c__Clostridia|o__Eubacteriales|f__Oscillospiraceae|g__Anaerofilum	27f-I	73	0	0	0
210	k__Bacteria|p__Firmicutes|c__Clostridia|o__Eubacteriales|f__Oscillospiraceae|g__Anaerofilum	27f-II	73	3.7619244758411e-05	0.000170470138085639	1.9952020524226e-05
211	k__Bacteria|p__Firmicutes|c__Clostridia|o__Eubacteriales|f__Oscillospiraceae|g__Anaeromassilibacillus	27f-I	73	0.000110527265776346	0.000293434719067515	3.43439361468363e-05
212	k__Bacteria|p__Firmicutes|c__Clostridia|o__Eubacteriales|f__Oscillospiraceae|g__Anaeromassilibacillus	27f-II	73	0.00020587450263019	0.00043633022933285	5.10685905974675e-05
213	k__Bacteria|p__Firmicutes|c__Clostridia|o__Eubacteriales|f__Oscillospiraceae|g__Anaerotruncus	27f-I	73	0.000976821656080833	0.00150518280222336	0.000176168321912109
214	k__Bacteria|p__Firmicutes|c__Clostridia|o__Eubacteriales|f__Oscillospiraceae|g__Anaerotruncus	27f-II	73	0.000809996156811935	0.00153337639662386	0.000179468132544326
215	k__Bacteria|p__Firmicutes|c__Clostridia|o__Eubacteriales|f__Oscillospiraceae|g__Angelakisella	27f-I	73	9.51274176062169e-05	0.000463245777669177	5.42188172521641e-05
216	k__Bacteria|p__Firmicutes|c__Clostridia|o__Eubacteriales|f__Oscillospiraceae|g__Angelakisella	27f-II	73	5.70390855142089e-05	0.000187566144794546	2.19529567619092e-05
217	k__Bacteria|p__Firmicutes|c__Clostridia|o__Eubacteriales|f__Oscillospiraceae|g__Bittarella	27f-I	73	0	0	0
218	k__Bacteria|p__Firmicutes|c__Clostridia|o__Eubacteriales|f__Oscillospiraceae|g__Bittarella	27f-II	73	0.000129380610553273	0.000201479845062971	2.35814322030687e-05
219	k__Bacteria|p__Firmicutes|c__Clostridia|o__Eubacteriales|f__Oscillospiraceae|g__Caproiciproducens	27f-I	73	7.81329139900673e-05	0.000374816319466391	4.38689320181778e-05
220	k__Bacteria|p__Firmicutes|c__Clostridia|o__Eubacteriales|f__Oscillospiraceae|g__Caproiciproducens	27f-II	73	6.03677547743016e-05	0.00012851433863894	1.50414656254536e-05
221	k__Bacteria|p__Firmicutes|c__Clostridia|o__Eubacteriales|f__Oscillospiraceae|g__Congzhengia	27f-I	73	0	0	0
222	k__Bacteria|p__Firmicutes|c__Clostridia|o__Eubacteriales|f__Oscillospiraceae|g__Congzhengia	27f-II	73	8.99990628799127e-05	0.000386944177777972	4.52883904679973e-05
223	k__Bacteria|p__Firmicutes|c__Clostridia|o__Eubacteriales|f__Oscillospiraceae|g__Dysosmobacter	27f-I	73	0.00119239731394645	0.00242201785170956	0.000283475747893594
224	k__Bacteria|p__Firmicutes|c__Clostridia|o__Eubacteriales|f__Oscillospiraceae|g__Dysosmobacter	27f-II	73	0.00157905003119959	0.00173014428973912	0.000202498072485901
225	k__Bacteria|p__Firmicutes|c__Clostridia|o__Eubacteriales|f__Oscillospiraceae|g__Faecalibacterium	27f-I	73	0.273062098851231	0.19048655760883	0.0222947652279792
226	k__Bacteria|p__Firmicutes|c__Clostridia|o__Eubacteriales|f__Oscillospiraceae|g__Faecalibacterium	27f-II	73	0.0666625636896277	0.0653709441373638	0.00765109029513122
227	k__Bacteria|p__Firmicutes|c__Clostridia|o__Eubacteriales|f__Oscillospiraceae|g__Flavonifractor	27f-I	73	0.00163688021717133	0.00547425072449913	0.000640712584834627
228	k__Bacteria|p__Firmicutes|c__Clostridia|o__Eubacteriales|f__Oscillospiraceae|g__Flavonifractor	27f-II	73	0.00221022357680375	0.00596727105510915	0.00069841624992024
229	k__Bacteria|p__Firmicutes|c__Clostridia|o__Eubacteriales|f__Oscillospiraceae|g__Harryflintia	27f-I	73	2.50302140433066e-05	9.78631776390199e-05	1.14540185791296e-05
230	k__Bacteria|p__Firmicutes|c__Clostridia|o__Eubacteriales|f__Oscillospiraceae|g__Harryflintia	27f-II	73	0.000106695610318285	0.000211689143769932	2.47763402357995e-05
231	k__Bacteria|p__Firmicutes|c__Clostridia|o__Eubacteriales|f__Oscillospiraceae|g__Hydrogeniiclostidium	27f-I	73	0	0	0
232	k__Bacteria|p__Firmicutes|c__Clostridia|o__Eubacteriales|f__Oscillospiraceae|g__Hydrogeniiclostidium	27f-II	73	3.20422927755036e-05	0.000135098679994593	1.58121044912501e-05
233	k__Bacteria|p__Firmicutes|c__Clostridia|o__Eubacteriales|f__Oscillospiraceae|g__Lawsonibacter	27f-I	73	0.00111930673482952	0.00132029076096922	0.00015452834529629
234	k__Bacteria|p__Firmicutes|c__Clostridia|o__Eubacteriales|f__Oscillospiraceae|g__Lawsonibacter	27f-II	73	0	0	0
235	k__Bacteria|p__Firmicutes|c__Clostridia|o__Eubacteriales|f__Oscillospiraceae|g__Ligaoa	27f-I	73	0	0	0
236	k__Bacteria|p__Firmicutes|c__Clostridia|o__Eubacteriales|f__Oscillospiraceae|g__Ligaoa	27f-II	73	2.52634376580157e-05	6.71393420105192e-05	7.85806561090453e-06
237	k__Bacteria|p__Firmicutes|c__Clostridia|o__Eubacteriales|f__Oscillospiraceae|g__Marseillibacter	27f-I	73	0.00163384522365654	0.00291728845710711	0.000341442787721846
238	k__Bacteria|p__Firmicutes|c__Clostridia|o__Eubacteriales|f__Oscillospiraceae|g__Marseillibacter	27f-II	73	0.000347470150608372	0.000555715666600261	6.5041599133757e-05
239	k__Bacteria|p__Firmicutes|c__Clostridia|o__Eubacteriales|f__Oscillospiraceae|g__Massiliimalia	27f-I	73	8.85595717114255e-05	0.000228718427426169	2.67694671308537e-05
240	k__Bacteria|p__Firmicutes|c__Clostridia|o__Eubacteriales|f__Oscillospiraceae|g__Massiliimalia	27f-II	73	6.11110721731454e-05	0.000130716953396768	1.52992621835409e-05
241	k__Bacteria|p__Firmicutes|c__Clostridia|o__Eubacteriales|f__Oscillospiraceae|g__Monoglobus	27f-I	73	2.16037564085479e-05	9.28088096380127e-05	1.08624495499403e-05
242	k__Bacteria|p__Firmicutes|c__Clostridia|o__Eubacteriales|f__Oscillospiraceae|g__Monoglobus	27f-II	73	5.4705291216017e-06	3.49519688434796e-05	4.09081853020426e-06
243	k__Bacteria|p__Firmicutes|c__Clostridia|o__Eubacteriales|f__Oscillospiraceae|g__Neglectibacter	27f-I	73	1.48931353884784e-05	9.51293246690063e-05	1.11340452912537e-05
244	k__Bacteria|p__Firmicutes|c__Clostridia|o__Eubacteriales|f__Oscillospiraceae|g__Neglectibacter	27f-II	73	7.10050423082789e-05	0.000414097375481556	4.84664318772681e-05
245	k__Bacteria|p__Firmicutes|c__Clostridia|o__Eubacteriales|f__Oscillospiraceae|g__Neobittarella	27f-I	73	0	0	0
246	k__Bacteria|p__Firmicutes|c__Clostridia|o__Eubacteriales|f__Oscillospiraceae|g__Neobittarella	27f-II	73	4.15484861060609e-05	0.000124806625264415	1.46075105986247e-05
247	k__Bacteria|p__Firmicutes|c__Clostridia|o__Eubacteriales|f__Oscillospiraceae|g__Oscillibacter	27f-I	73	0.0165534140212926	0.0227874292926677	0.00266706686606453
248	k__Bacteria|p__Firmicutes|c__Clostridia|o__Eubacteriales|f__Oscillospiraceae|g__Oscillibacter	27f-II	73	0.00764238465855062	0.00545089525528765	0.000637979033924811
249	k__Bacteria|p__Firmicutes|c__Clostridia|o__Eubacteriales|f__Oscillospiraceae|g__Oscillospira	27f-I	73	0	0	0
250	k__Bacteria|p__Firmicutes|c__Clostridia|o__Eubacteriales|f__Oscillospiraceae|g__Oscillospira	27f-II	73	0.000155004372523778	0.000353144666208451	4.13324568592317e-05
251	k__Bacteria|p__Firmicutes|c__Clostridia|o__Eubacteriales|f__Oscillospiraceae|g__Phocea	27f-I	73	3.44694193560638e-05	0.000110525746844513	1.2936060205391e-05
252	k__Bacteria|p__Firmicutes|c__Clostridia|o__Eubacteriales|f__Oscillospiraceae|g__Phocea	27f-II	73	0.000317521627812999	0.000475215514556642	5.56197689891089e-05
253	k__Bacteria|p__Firmicutes|c__Clostridia|o__Eubacteriales|f__Oscillospiraceae|g__Provencibacterium	27f-I	73	0	0	0
254	k__Bacteria|p__Firmicutes|c__Clostridia|o__Eubacteriales|f__Oscillospiraceae|g__Provencibacterium	27f-II	73	8.50811024120653e-05	0.000315014230253862	3.6869626892018e-05
255	k__Bacteria|p__Firmicutes|c__Clostridia|o__Eubacteriales|f__Oscillospiraceae|g__Pseudoclostridium	27f-I	73	9.49909202370862e-05	0.000577196611696211	6.7555753590644e-05
256	k__Bacteria|p__Firmicutes|c__Clostridia|o__Eubacteriales|f__Oscillospiraceae|g__Pseudoclostridium	27f-II	73	2.40076306688143e-05	0.00010488626441927	1.22760087127481e-05
257	k__Bacteria|p__Firmicutes|c__Clostridia|o__Eubacteriales|f__Oscillospiraceae|g__Pseudoflavonifractor	27f-I	73	0.00165297643112827	0.00191386941996647	0.000224001472496468
258	k__Bacteria|p__Firmicutes|c__Clostridia|o__Eubacteriales|f__Oscillospiraceae|g__Pseudoflavonifractor	27f-II	73	0.00310389610646057	0.00313833951256189	0.000367314856841189
259	k__Bacteria|p__Firmicutes|c__Clostridia|o__Eubacteriales|f__Oscillospiraceae|g__Pseudoruminococcus	27f-I	73	0.000887696477244327	0.0041988995816143	0.00049144402399349
260	k__Bacteria|p__Firmicutes|c__Clostridia|o__Eubacteriales|f__Oscillospiraceae|g__Pseudoruminococcus	27f-II	73	0.000503140419033056	0.0030056795294135	0.000351788180226482
261	k__Bacteria|p__Firmicutes|c__Clostridia|o__Eubacteriales|f__Oscillospiraceae|g__Qingrenia	27f-I	73	3.42183433643934e-05	0.000279273452271768	3.26864852353115e-05
262	k__Bacteria|p__Firmicutes|c__Clostridia|o__Eubacteriales|f__Oscillospiraceae|g__Qingrenia	27f-II	73	0	0	0
263	k__Bacteria|p__Firmicutes|c__Clostridia|o__Eubacteriales|f__Oscillospiraceae|g__Ructibacterium	27f-I	73	2.86435471567156e-05	0.000114018878744062	1.33449003702216e-05
264	k__Bacteria|p__Firmicutes|c__Clostridia|o__Eubacteriales|f__Oscillospiraceae|g__Ructibacterium	27f-II	73	2.59242206058186e-05	0.000122205296325581	1.43030480753891e-05
265	k__Bacteria|p__Firmicutes|c__Clostridia|o__Eubacteriales|f__Oscillospiraceae|g__Ruminococcoides	27f-I	73	0.0184211917751192	0.0361353784165202	0.00422932614423582
266	k__Bacteria|p__Firmicutes|c__Clostridia|o__Eubacteriales|f__Oscillospiraceae|g__Ruminococcoides	27f-II	73	0.0011929682488823	0.00294738244558443	0.000344965022656939
267	k__Bacteria|p__Firmicutes|c__Clostridia|o__Eubacteriales|f__Oscillospiraceae|g__Ruminococcus	27f-I	73	0.0206310914659041	0.0210741580433502	0.00246654363358627
268	k__Bacteria|p__Firmicutes|c__Clostridia|o__Eubacteriales|f__Oscillospiraceae|g__Ruminococcus	27f-II	73	0.0336555855227166	0.0433524721669332	0.00507402307620618
269	k__Bacteria|p__Firmicutes|c__Clostridia|o__Eubacteriales|f__Oscillospiraceae|g__Ruthenibacterium	27f-I	73	0.00190425578177184	0.00442070406030649	0.000517404274632864
270	k__Bacteria|p__Firmicutes|c__Clostridia|o__Eubacteriales|f__Oscillospiraceae|g__Ruthenibacterium	27f-II	73	0.00178680548434025	0.00421435379129936	0.000493252802424039
271	k__Bacteria|p__Firmicutes|c__Clostridia|o__Eubacteriales|f__Oscillospiraceae|g__Subdoligranulum	27f-I	73	0	0	0
272	k__Bacteria|p__Firmicutes|c__Clostridia|o__Eubacteriales|f__Oscillospiraceae|g__Subdoligranulum	27f-II	73	5.15322368247441e-06	3.81817998290656e-05	4.46884165400686e-06
273	k__Bacteria|p__Firmicutes|c__Clostridia|o__Eubacteriales|f__Oscillospiraceae|g__Vescimonas	27f-I	73	0.00106062114567202	0.00331138336372632	0.00038756810769671
274	k__Bacteria|p__Firmicutes|c__Clostridia|o__Eubacteriales|f__Oscillospiraceae|g__Vescimonas	27f-II	73	4.85608394466852e-05	0.000213239501796529	2.49577959177971e-05
275	k__Bacteria|p__Firmicutes|c__Clostridia|o__Eubacteriales|f__Oscillospiraceae|g__Yanshouia	27f-I	73	0.000111409821484446	0.000540864884135822	6.33034465173588e-05
276	k__Bacteria|p__Firmicutes|c__Clostridia|o__Eubacteriales|f__Oscillospiraceae|g__Yanshouia	27f-II	73	0	0	0
277	k__Bacteria|p__Firmicutes|c__Clostridia|o__Eubacteriales|f__Oscillospiraceae|g__Zongyangia	27f-I	73	9.56798350216385e-05	0.000180271780844934	2.10992160371805e-05
278	k__Bacteria|p__Firmicutes|c__Clostridia|o__Eubacteriales|f__Oscillospiraceae|g__Zongyangia	27f-II	73	0	0	0
279	k__Bacteria|p__Firmicutes|c__Clostridia|o__Eubacteriales|f__Peptostreptococcaceae|g__Intestinibacter	27f-I	73	0.000143063782213046	0.000302352796747928	3.53877181893359e-05
280	k__Bacteria|p__Firmicutes|c__Clostridia|o__Eubacteriales|f__Peptostreptococcaceae|g__Intestinibacter	27f-II	73	1.39072571133843e-05	5.3039905379308e-05	6.20785137276842e-06
281	k__Bacteria|p__Firmicutes|c__Clostridia|o__Eubacteriales|f__Peptostreptococcaceae|g__Paeniclostridium	27f-I	73	0.000107252251664282	0.000856248059515661	0.000100216255170174
282	k__Bacteria|p__Firmicutes|c__Clostridia|o__Eubacteriales|f__Peptostreptococcaceae|g__Paeniclostridium	27f-II	73	4.91962660627044e-05	0.000392958486774603	4.59923120925551e-05
283	k__Bacteria|p__Firmicutes|c__Clostridia|o__Eubacteriales|f__Peptostreptococcaceae|g__Romboutsia	27f-I	73	9.28952712597814e-05	0.000180414367491099	2.11159045418225e-05
284	k__Bacteria|p__Firmicutes|c__Clostridia|o__Eubacteriales|f__Peptostreptococcaceae|g__Romboutsia	27f-II	73	0	0	0
285	k__Bacteria|p__Firmicutes|c__Clostridia|o__Eubacteriales|f__Peptostreptococcaceae|g__Terrisporobacter	27f-I	73	2.33114415573311e-05	9.52075408602594e-05	1.11431998040072e-05
286	k__Bacteria|p__Firmicutes|c__Clostridia|o__Eubacteriales|f__Peptostreptococcaceae|g__Terrisporobacter	27f-II	73	1.51913238180409e-05	5.94643191396971e-05	6.95977212934697e-06
287	k__Bacteria|p__Firmicutes|c__Clostridia|o__Eubacteriales|f__Yeguiaceae|g__Yeguia	27f-I	73	1.81353775581316e-05	5.89546554906401e-05	6.90012051117718e-06
288	k__Bacteria|p__Firmicutes|c__Clostridia|o__Eubacteriales|f__Yeguiaceae|g__Yeguia	27f-II	73	4.61125094846532e-05	0.000105979891020637	1.24040080247762e-05
289	k__Bacteria|p__Firmicutes|c__Erysipelotrichia|o__Erysipelotrichales|f__Coprobacillaceae|g__Catenibacterium	27f-I	73	0.000257565003775401	0.000798738526510965	9.34852734525903e-05
290	k__Bacteria|p__Firmicutes|c__Erysipelotrichia|o__Erysipelotrichales|f__Coprobacillaceae|g__Catenibacterium	27f-II	73	0.000616312823325514	0.00218371659929704	0.000255584695932959
291	k__Bacteria|p__Firmicutes|c__Erysipelotrichia|o__Erysipelotrichales|f__Coprobacillaceae|g__Coprobacillus	27f-I	73	0	0	0
292	k__Bacteria|p__Firmicutes|c__Erysipelotrichia|o__Erysipelotrichales|f__Coprobacillaceae|g__Coprobacillus	27f-II	73	4.57625644399732e-05	0.00018034183260427	2.11074149754563e-05
293	k__Bacteria|p__Firmicutes|c__Erysipelotrichia|o__Erysipelotrichales|f__Erysipelotrichaceae|g__Amedibacterium	27f-I	73	0	0	0
294	k__Bacteria|p__Firmicutes|c__Erysipelotrichia|o__Erysipelotrichales|f__Erysipelotrichaceae|g__Amedibacterium	27f-II	73	2.54283732372243e-06	1.5475175812992e-05	1.81123233021439e-06
295	k__Bacteria|p__Firmicutes|c__Erysipelotrichia|o__Erysipelotrichales|f__Erysipelotrichaceae|g__Dielma	27f-I	73	0	0	0
296	k__Bacteria|p__Firmicutes|c__Erysipelotrichia|o__Erysipelotrichales|f__Erysipelotrichaceae|g__Dielma	27f-II	73	2.77438089610733e-05	7.96889823640821e-05	9.32688991478439e-06
297	k__Bacteria|p__Firmicutes|c__Erysipelotrichia|o__Erysipelotrichales|f__Erysipelotrichaceae|g__Erysipelatoclostridium	27f-I	73	0.000110178968017989	0.000304216800043694	3.56058832734498e-05
298	k__Bacteria|p__Firmicutes|c__Erysipelotrichia|o__Erysipelotrichales|f__Erysipelotrichaceae|g__Erysipelatoclostridium	27f-II	73	0.00020056697910527	0.000557883325482816	6.52953044161011e-05
299	k__Bacteria|p__Firmicutes|c__Erysipelotrichia|o__Erysipelotrichales|f__Erysipelotrichaceae|g__Faecalibacillus	27f-I	73	0	0	0
300	k__Bacteria|p__Firmicutes|c__Erysipelotrichia|o__Erysipelotrichales|f__Erysipelotrichaceae|g__Faecalibacillus	27f-II	73	0.000212546258953115	0.000868337444926247	0.000101631210707525
301	k__Bacteria|p__Firmicutes|c__Erysipelotrichia|o__Erysipelotrichales|f__Erysipelotrichaceae|g__Faecalicoccus	27f-I	73	0	0	0
302	k__Bacteria|p__Firmicutes|c__Erysipelotrichia|o__Erysipelotrichales|f__Erysipelotrichaceae|g__Faecalicoccus	27f-II	73	1.71075932950562e-05	0.000104174577267617	1.21927120320738e-05
303	k__Bacteria|p__Firmicutes|c__Erysipelotrichia|o__Erysipelotrichales|f__Erysipelotrichaceae|g__Holdemanella	27f-I	73	0.000464685247066808	0.00110375334108758	0.000129184557262452
304	k__Bacteria|p__Firmicutes|c__Erysipelotrichia|o__Erysipelotrichales|f__Erysipelotrichaceae|g__Holdemanella	27f-II	73	9.69155382422028e-05	0.000276970868885436	3.24169882342605e-05
305	k__Bacteria|p__Firmicutes|c__Erysipelotrichia|o__Erysipelotrichales|f__Erysipelotrichaceae|g__Holdemania	27f-I	73	0	0	0
306	k__Bacteria|p__Firmicutes|c__Erysipelotrichia|o__Erysipelotrichales|f__Erysipelotrichaceae|g__Holdemania	27f-II	73	0.000229386356862004	0.000337803462052177	3.95369047254114e-05
307	k__Bacteria|p__Firmicutes|c__Erysipelotrichia|o__Erysipelotrichales|f__Erysipelotrichaceae|g__Longibaculum	27f-I	73	2.46146911284712e-05	7.52528483180914e-05	8.80767969692582e-06
308	k__Bacteria|p__Firmicutes|c__Erysipelotrichia|o__Erysipelotrichales|f__Erysipelotrichaceae|g__Longibaculum	27f-II	73	0	0	0
309	k__Bacteria|p__Firmicutes|c__Erysipelotrichia|o__Erysipelotrichales|f__Erysipelotrichaceae|g__Massilicoli	27f-I	73	0	0	0
310	k__Bacteria|p__Firmicutes|c__Erysipelotrichia|o__Erysipelotrichales|f__Erysipelotrichaceae|g__Massilicoli	27f-II	73	4.49033401130547e-05	0.000358729640574081	4.1986128666046e-05
311	k__Bacteria|p__Firmicutes|c__Erysipelotrichia|o__Erysipelotrichales|f__Erysipelotrichaceae|g__Massilimicrobiota	27f-I	73	0	0	0
312	k__Bacteria|p__Firmicutes|c__Erysipelotrichia|o__Erysipelotrichales|f__Erysipelotrichaceae|g__Massilimicrobiota	27f-II	73	1.07641708308768e-05	4.40666811449926e-05	5.15761491433603e-06
313	k__Bacteria|p__Firmicutes|c__Erysipelotrichia|o__Erysipelotrichales|f__Turicibacteraceae|g__Turicibacter	27f-I	73	1.67966198502867e-05	7.28708796672925e-05	8.5288913534511e-06
314	k__Bacteria|p__Firmicutes|c__Erysipelotrichia|o__Erysipelotrichales|f__Turicibacteraceae|g__Turicibacter	27f-II	73	0.000165038149076194	0.000581917986311676	6.81083486919808e-05
315	k__Bacteria|p__Firmicutes|c__Negativicutes|o__Acidaminococcales|f__Acidaminococcaceae|g__Acidaminococcus	27f-I	73	0.00155495414837392	0.00467663271490679	0.000547358457967646
316	k__Bacteria|p__Firmicutes|c__Negativicutes|o__Acidaminococcales|f__Acidaminococcaceae|g__Acidaminococcus	27f-II	73	0.00285796540685869	0.016895178127271	0.00197743103009877
317	k__Bacteria|p__Firmicutes|c__Negativicutes|o__Acidaminococcales|f__Acidaminococcaceae|g__Phascolarctobacterium	27f-I	73	0.0298244643932236	0.0449770497506924	0.00526416550031848
318	k__Bacteria|p__Firmicutes|c__Negativicutes|o__Acidaminococcales|f__Acidaminococcaceae|g__Phascolarctobacterium	27f-II	73	0.0168239837384445	0.0351283557013232	0.00411146305039661
319	k__Bacteria|p__Firmicutes|c__Negativicutes|o__Selenomonadales|f__Selenomonadaceae|g__Megamonas	27f-I	73	0.000541911551096114	0.00463009432219603	0.000541911551096114
320	k__Bacteria|p__Firmicutes|c__Negativicutes|o__Selenomonadales|f__Selenomonadaceae|g__Megamonas	27f-II	73	0.000316966735317169	0.00267383568831102	0.000312948796373877
321	k__Bacteria|p__Firmicutes|c__Negativicutes|o__Selenomonadales|f__Selenomonadaceae|g__Mitsuokella	27f-I	73	0.00654677879667599	0.0263789718639535	0.00308742512881156
322	k__Bacteria|p__Firmicutes|c__Negativicutes|o__Selenomonadales|f__Selenomonadaceae|g__Mitsuokella	27f-II	73	0.00286823272853548	0.0165136833491085	0.0019327804436133
323	k__Bacteria|p__Firmicutes|c__Negativicutes|o__Selenomonadales|f__Selenomonadaceae|g__Selenomonas	27f-I	73	0	0	0
324	k__Bacteria|p__Firmicutes|c__Negativicutes|o__Selenomonadales|f__Selenomonadaceae|g__Selenomonas	27f-II	73	2.46171262204487e-05	0.000168407143315873	1.9710565249713e-05
325	k__Bacteria|p__Firmicutes|c__Negativicutes|o__Veillonellales|f__Veillonellaceae|g__Allisonella	27f-I	73	0.000428805911182217	0.00141624055644336	0.000165758419431817
326	k__Bacteria|p__Firmicutes|c__Negativicutes|o__Veillonellales|f__Veillonellaceae|g__Allisonella	27f-II	73	3.82195825165339e-05	0.000102214081651091	1.19632533760427e-05
327	k__Bacteria|p__Firmicutes|c__Negativicutes|o__Veillonellales|f__Veillonellaceae|g__Dialister	27f-I	73	0.0183880601397671	0.0603228657639044	0.00706025741116556
328	k__Bacteria|p__Firmicutes|c__Negativicutes|o__Veillonellales|f__Veillonellaceae|g__Dialister	27f-II	73	0.0234681638789843	0.0858080851078907	0.0100430767197307
329	k__Bacteria|p__Firmicutes|c__Negativicutes|o__Veillonellales|f__Veillonellaceae|g__Megasphaera	27f-I	73	0.00143385993006408	0.00502363773773074	0.00058797232392178
330	k__Bacteria|p__Firmicutes|c__Negativicutes|o__Veillonellales|f__Veillonellaceae|g__Megasphaera	27f-II	73	0.00142177514150518	0.00456567350556281	0.00053437166481405
331	k__Bacteria|p__Firmicutes|c__Negativicutes|o__Veillonellales|f__Veillonellaceae|g__Veillonella	27f-I	73	0.00135761422573323	0.00344959213319225	0.000403744220627568
332	k__Bacteria|p__Firmicutes|c__Negativicutes|o__Veillonellales|f__Veillonellaceae|g__Veillonella	27f-II	73	0.00102979277571982	0.00303130336643409	0.000354787223506939
333	k__Bacteria|p__Firmicutes|c__Tissierellia|o__Tissierellales|f__Peptoniphilaceae|g__Anaerococcus	27f-I	73	5.15910084526741e-05	0.000410098301745921	4.79983756995275e-05
334	k__Bacteria|p__Firmicutes|c__Tissierellia|o__Tissierellales|f__Peptoniphilaceae|g__Anaerococcus	27f-II	73	0	0	0
335	k__Bacteria|p__Firmicutes|c__Tissierellia|o__Tissierellales|f__Peptoniphilaceae|g__Parvimonas	27f-I	73	0	0	0
336	k__Bacteria|p__Firmicutes|c__Tissierellia|o__Tissierellales|f__Peptoniphilaceae|g__Parvimonas	27f-II	73	2.53374716067757e-05	0.00018681344963541	2.1864860456995e-05
337	k__Bacteria|p__Firmicutes|c__Tissierellia|o__Tissierellales|f__Peptoniphilaceae|g__Peptoniphilus	27f-I	73	0	0	0
338	k__Bacteria|p__Firmicutes|c__Tissierellia|o__Tissierellales|f__Peptoniphilaceae|g__Peptoniphilus	27f-II	73	6.20477376402215e-05	0.000453778615858232	5.31107697731197e-05
339	k__Bacteria|p__Fusobacteria|c__Fusobacteriia|o__Fusobacteriales|f__Fusobacteriaceae|g__Fusobacterium	27f-I	73	0.00116263264248878	0.00971730527849905	0.00113732455745054
340	k__Bacteria|p__Fusobacteria|c__Fusobacteriia|o__Fusobacteriales|f__Fusobacteriaceae|g__Fusobacterium	27f-II	73	0.000930789014415493	0.00792238974128597	0.000927245583854966
341	k__Bacteria|p__Lentisphaerae|c__Lentisphaeria|o__Victivallales|f__Victivallaceae|g__Victivallis	27f-I	73	0.000734258010387437	0.00211798325477336	0.000247891189880869
342	k__Bacteria|p__Lentisphaerae|c__Lentisphaeria|o__Victivallales|f__Victivallaceae|g__Victivallis	27f-II	73	0.00186266773415929	0.00472595567175146	0.000553131273419851
343	k__Bacteria|p__Proteobacteria|c__Alphaproteobacteria|o__Caulobacterales|f__Caulobacteraceae|g__Caulobacter	27f-I	73	0	0	0
344	k__Bacteria|p__Proteobacteria|c__Alphaproteobacteria|o__Caulobacterales|f__Caulobacteraceae|g__Caulobacter	27f-II	73	1.57205617026598e-05	5.54260815917628e-05	6.48713217408625e-06
345	k__Bacteria|p__Proteobacteria|c__Betaproteobacteria|o__Burkholderiales|f__Oxalobacteraceae|g__Herbaspirillum	27f-I	73	0	0	0
346	k__Bacteria|p__Proteobacteria|c__Betaproteobacteria|o__Burkholderiales|f__Oxalobacteraceae|g__Herbaspirillum	27f-II	73	1.21334136056125e-05	4.0138138039316e-05	4.69781372243819e-06
347	k__Bacteria|p__Proteobacteria|c__Betaproteobacteria|o__Burkholderiales|f__Oxalobacteraceae|g__Janthinobacterium	27f-I	73	1.48376771746323e-05	9.47569573216889e-05	1.10904629897453e-05
348	k__Bacteria|p__Proteobacteria|c__Betaproteobacteria|o__Burkholderiales|f__Oxalobacteraceae|g__Janthinobacterium	27f-II	73	0	0	0
349	k__Bacteria|p__Proteobacteria|c__Betaproteobacteria|o__Burkholderiales|f__Oxalobacteraceae|g__Oxalobacter	27f-I	73	0.000131424274429733	0.000286085441879174	3.34837683136504e-05
350	k__Bacteria|p__Proteobacteria|c__Betaproteobacteria|o__Burkholderiales|f__Oxalobacteraceae|g__Oxalobacter	27f-II	73	0.000506511713829893	0.00111678393463099	0.00013070967287942
351	k__Bacteria|p__Proteobacteria|c__Betaproteobacteria|o__Burkholderiales|f__Sutterellaceae|g__Duodenibacillus	27f-I	73	4.80338261675954e-05	0.00020189296202235	2.36297838859207e-05
352	k__Bacteria|p__Proteobacteria|c__Betaproteobacteria|o__Burkholderiales|f__Sutterellaceae|g__Duodenibacillus	27f-II	73	0.00293353596039911	0.0107981055973133	0.00126382266665451
353	k__Bacteria|p__Proteobacteria|c__Betaproteobacteria|o__Burkholderiales|f__Sutterellaceae|g__Sutterella	27f-I	73	0.00146401851287842	0.00184692136851872	0.000216165795752479
354	k__Bacteria|p__Proteobacteria|c__Betaproteobacteria|o__Burkholderiales|f__Sutterellaceae|g__Sutterella	27f-II	73	0.00706672542912519	0.009274960620086	0.0010855520311738
355	k__Bacteria|p__Proteobacteria|c__Deltaproteobacteria|o__Desulfovibrionales|f__Desulfovibrionaceae|g__Bilophila	27f-I	73	0	0	0
356	k__Bacteria|p__Proteobacteria|c__Deltaproteobacteria|o__Desulfovibrionales|f__Desulfovibrionaceae|g__Bilophila	27f-II	73	0.00210098481175367	0.00257891858416521	0.000301839589616117
357	k__Bacteria|p__Proteobacteria|c__Deltaproteobacteria|o__Desulfovibrionales|f__Desulfovibrionaceae|g__Desulfovibrio	27f-I	73	0.000132935059100118	0.000456918092701553	5.34782177444577e-05
358	k__Bacteria|p__Proteobacteria|c__Deltaproteobacteria|o__Desulfovibrionales|f__Desulfovibrionaceae|g__Desulfovibrio	27f-II	73	0.0038554791591075	0.00971260121220648	0.00113677398813517
359	k__Bacteria|p__Proteobacteria|c__Deltaproteobacteria|o__Desulfovibrionales|f__Desulfovibrionaceae|g__Mailhella	27f-I	73	0	0	0
360	k__Bacteria|p__Proteobacteria|c__Deltaproteobacteria|o__Desulfovibrionales|f__Desulfovibrionaceae|g__Mailhella	27f-II	73	6.76603937522395e-05	0.000322805927017846	3.77815760198791e-05
361	k__Bacteria|p__Proteobacteria|c__Epsilonproteobacteria|o__Campylobacterales|f__Campylobacteraceae|g__Campylobacter	27f-I	73	9.42864910387177e-05	0.000282916248910895	3.31128423329572e-05
362	k__Bacteria|p__Proteobacteria|c__Epsilonproteobacteria|o__Campylobacterales|f__Campylobacteraceae|g__Campylobacter	27f-II	73	2.36248898582232e-05	0.000117643998969496	1.37691886001302e-05
363	k__Bacteria|p__Proteobacteria|c__Gammaproteobacteria|o__Aeromonadales|f__Succinivibrionaceae|g__Succinivibrio	27f-I	73	0.000796021348414314	0.00655041057215356	0.000766667567970515
364	k__Bacteria|p__Proteobacteria|c__Gammaproteobacteria|o__Aeromonadales|f__Succinivibrionaceae|g__Succinivibrio	27f-II	73	8.35367220468725e-05	0.000713738066040028	8.35367220468725e-05
365	k__Bacteria|p__Proteobacteria|c__Gammaproteobacteria|o__Enterobacterales|f__Enterobacteriaceae|g__Citrobacter	27f-I	73	0.000367383700607302	0.00128475077166516	0.000150368704176804
366	k__Bacteria|p__Proteobacteria|c__Gammaproteobacteria|o__Enterobacterales|f__Enterobacteriaceae|g__Citrobacter	27f-II	73	0	0	0
367	k__Bacteria|p__Proteobacteria|c__Gammaproteobacteria|o__Enterobacterales|f__Enterobacteriaceae|g__Enterobacter	27f-I	73	0	0	0
368	k__Bacteria|p__Proteobacteria|c__Gammaproteobacteria|o__Enterobacterales|f__Enterobacteriaceae|g__Enterobacter	27f-II	73	0.000436645617947337	0.00102264338037039	0.00011969135441108
369	k__Bacteria|p__Proteobacteria|c__Gammaproteobacteria|o__Enterobacterales|f__Enterobacteriaceae|g__Escherichia	27f-I	73	0.128126984388257	0.231744726849314	0.0271236686870976
370	k__Bacteria|p__Proteobacteria|c__Gammaproteobacteria|o__Enterobacterales|f__Enterobacteriaceae|g__Escherichia	27f-II	73	0.0686126198797125	0.152976208827522	0.017904510974888
371	k__Bacteria|p__Proteobacteria|c__Gammaproteobacteria|o__Enterobacterales|f__Enterobacteriaceae|g__Kluyvera	27f-I	73	0	0	0
372	k__Bacteria|p__Proteobacteria|c__Gammaproteobacteria|o__Enterobacterales|f__Enterobacteriaceae|g__Kluyvera	27f-II	73	2.71143642300822e-05	0.000156477075013774	1.83142563695071e-05
373	k__Bacteria|p__Proteobacteria|c__Gammaproteobacteria|o__Enterobacterales|f__Enterobacteriaceae|g__Kosakonia	27f-I	73	0	0	0
374	k__Bacteria|p__Proteobacteria|c__Gammaproteobacteria|o__Enterobacterales|f__Enterobacteriaceae|g__Kosakonia	27f-II	73	4.27072858903074e-06	3.11581337580532e-05	3.64678371953303e-06
375	k__Bacteria|p__Proteobacteria|c__Gammaproteobacteria|o__Enterobacterales|f__Enterobacteriaceae|g__Salmonella	27f-I	73	0	0	0
376	k__Bacteria|p__Proteobacteria|c__Gammaproteobacteria|o__Enterobacterales|f__Enterobacteriaceae|g__Salmonella	27f-II	73	0.00759361581626139	0.0187285276212712	0.002192008358088
377	k__Bacteria|p__Proteobacteria|c__Gammaproteobacteria|o__Enterobacterales|f__Enterobacteriaceae|g__Shigella	27f-I	73	0.00863624911993573	0.0169754196083459	0.00198682258509649
378	k__Bacteria|p__Proteobacteria|c__Gammaproteobacteria|o__Enterobacterales|f__Enterobacteriaceae|g__Shigella	27f-II	73	0.00802914378113008	0.0198934172155739	0.00232834837256202
379	k__Bacteria|p__Proteobacteria|c__Gammaproteobacteria|o__Enterobacterales|f__Erwiniaceae|g__Pantoea	27f-I	73	0	0	0
380	k__Bacteria|p__Proteobacteria|c__Gammaproteobacteria|o__Enterobacterales|f__Erwiniaceae|g__Pantoea	27f-II	73	1.73092234504217e-05	6.35966130726038e-05	7.44342055180598e-06
381	k__Bacteria|p__Proteobacteria|c__Gammaproteobacteria|o__Enterobacterales|f__Hafniaceae|g__Hafnia	27f-I	73	0.0010776806331492	0.00611358743743786	0.000715541287161579
382	k__Bacteria|p__Proteobacteria|c__Gammaproteobacteria|o__Enterobacterales|f__Hafniaceae|g__Hafnia	27f-II	73	0.000291242518312578	0.00176359926314419	0.000206413680952647
383	k__Bacteria|p__Proteobacteria|c__Gammaproteobacteria|o__Enterobacterales|f__Morganellaceae|g__Proteus	27f-I	73	0.000343493126257034	0.00281556360661039	0.000329536794521355
384	k__Bacteria|p__Proteobacteria|c__Gammaproteobacteria|o__Enterobacterales|f__Morganellaceae|g__Proteus	27f-II	73	4.05693202401293e-05	0.000309454236683713	3.62188788661647e-05
385	k__Bacteria|p__Proteobacteria|c__Gammaproteobacteria|o__Enterobacterales|f__Yersiniaceae|g__Rahnella	27f-I	73	0	0	0
386	k__Bacteria|p__Proteobacteria|c__Gammaproteobacteria|o__Enterobacterales|f__Yersiniaceae|g__Rahnella	27f-II	73	4.03208343724659e-05	0.000344501359892677	4.03208343724659e-05
387	k__Bacteria|p__Proteobacteria|c__Gammaproteobacteria|o__Enterobacterales|f__Yersiniaceae|g__Serratia	27f-I	73	5.86546156752944e-05	0.000174117548695517	2.03789176463014e-05
388	k__Bacteria|p__Proteobacteria|c__Gammaproteobacteria|o__Enterobacterales|f__Yersiniaceae|g__Serratia	27f-II	73	1.48048215010394e-05	0.000119598550603332	1.39979515656085e-05
389	k__Bacteria|p__Proteobacteria|c__Gammaproteobacteria|o__Enterobacterales|f__Yersiniaceae|g__Yersinia	27f-I	73	0	0	0
390	k__Bacteria|p__Proteobacteria|c__Gammaproteobacteria|o__Enterobacterales|f__Yersiniaceae|g__Yersinia	27f-II	73	2.59076637645238e-05	9.08468138265281e-05	1.06328153093701e-05
391	k__Bacteria|p__Proteobacteria|c__Gammaproteobacteria|o__Pasteurellales|f__Pasteurellaceae|g__Aggregatibacter	27f-I	73	4.41323601939864e-05	0.000139503939213587	1.63277010839375e-05
392	k__Bacteria|p__Proteobacteria|c__Gammaproteobacteria|o__Pasteurellales|f__Pasteurellaceae|g__Aggregatibacter	27f-II	73	7.71289046538543e-06	3.29786836228929e-05	3.85986296424163e-06
393	k__Bacteria|p__Proteobacteria|c__Gammaproteobacteria|o__Pasteurellales|f__Pasteurellaceae|g__Haemophilus	27f-I	73	0.000734001897570514	0.00210952972319053	0.000246901778846555
394	k__Bacteria|p__Proteobacteria|c__Gammaproteobacteria|o__Pasteurellales|f__Pasteurellaceae|g__Haemophilus	27f-II	73	0.000317432212031155	0.000802975181825159	9.39811364508382e-05
395	k__Bacteria|p__Proteobacteria|c__Gammaproteobacteria|o__Pseudomonadales|f__Pseudomonadaceae|g__Pseudomonas	27f-I	73	0.00107746119286459	0.0024013726894833	0.000281059414422583
396	k__Bacteria|p__Proteobacteria|c__Gammaproteobacteria|o__Pseudomonadales|f__Pseudomonadaceae|g__Pseudomonas	27f-II	73	0.00173684170736926	0.00349176145164454	0.000408679766035703
397	k__Bacteria|p__Proteobacteria|c__Gammaproteobacteria|o__Xanthomonadales|f__Xanthomonadaceae|g__Stenotrophomonas	27f-I	73	0.000668784700171603	0.00107301907897413	0.000125587383966467
398	k__Bacteria|p__Proteobacteria|c__Gammaproteobacteria|o__Xanthomonadales|f__Xanthomonadaceae|g__Stenotrophomonas	27f-II	73	0.00190303895879587	0.0029548355658895	0.000345837344407634
399	k__Bacteria|p__Spirochaetes|c__Spirochaetia|o__Leptospirales|f__Leptospiraceae|g__Leptonema	27f-I	73	0.000163583502284316	0.00110712102027192	0.000129578714297576
400	k__Bacteria|p__Spirochaetes|c__Spirochaetia|o__Leptospirales|f__Leptospiraceae|g__Leptonema	27f-II	73	1.87884110177393e-05	0.00013767725137146	1.61139034433257e-05
401	k__Bacteria|p__Spirochaetes|c__Spirochaetia|o__Spirochaetales|f__Treponemataceae|g__Treponema	27f-I	73	9.96459874311399e-05	0.000851375689817523	9.96459874311399e-05
402	k__Bacteria|p__Spirochaetes|c__Spirochaetia|o__Spirochaetales|f__Treponemataceae|g__Treponema	27f-II	73	0.000138727191617613	0.00118528564475827	0.000138727191617613
403	k__Bacteria|p__Synergistetes|c__Synergistia|o__Synergistales|f__Synergistaceae|g__Cloacibacillus	27f-I	73	0	0	0
404	k__Bacteria|p__Synergistetes|c__Synergistia|o__Synergistales|f__Synergistaceae|g__Cloacibacillus	27f-II	73	5.33213382819944e-05	0.000230996429482158	2.70360871048018e-05
405	k__Bacteria|p__Verrucomicrobia|c__Verrucomicrobiae|o__Verrucomicrobiales|f__Akkermansiaceae|g__Akkermansia	27f-I	73	0.000177462555638549	0.000571217175057868	6.68559134669059e-05
406	k__Bacteria|p__Verrucomicrobia|c__Verrucomicrobiae|o__Verrucomicrobiales|f__Akkermansiaceae|g__Akkermansia	27f-II	73	0.0218328414508794	0.0719518313131731	0.00842132487975624
407	k__Eukaryota|p__Streptophyta|c__Magnoliopsida|o__Alismatales|f__Araceae|g__Arisaema	27f-I	73	0.000258233262286652	0.00129403819350159	0.000151455714683035
408	k__Eukaryota|p__Streptophyta|c__Magnoliopsida|o__Alismatales|f__Araceae|g__Arisaema	27f-II	73	0	0	0
