# Supplementary material for: Comparative analysis of full-length 16s ribosomal RNA genome sequencing in human fecal samples using primer sets with different degrees of degeneracy
Source: Front Genet. 2023 Jul 26;14:1213829. doi: 10.3389/fgene.2023.1213829 (PMC10411958; doi:10.3389/fgene.2023.1213829)
Supplement: Supplementary file 3 [file Table1.xlsx]

## Sheet: Tabelle1
27F-I Forward expanded (20 nt, Tm: 62-64°C )		27F-II Forward expanded (20 nt, Tm: 56 - 66°C )
Seq		Seq
AGAGTTTGATCATGGCTCAG		AGAGTTCGATCATGGCTCAG
AGAGTTTGATCCTGGCTCAG		AGAGTTCGATCCTGGCTCAG
		AGAGTTCGATTATGGCTCAG
27F-I Reverse expanded (20 nt, Tm: 59 °C)		AGAGTTCGATTCTGGCTCAG
Seq		AGAGTTTGATCATGGCTCAG
CGGTTACCTTGTTACGACTT		AGAGTTTGATCCTGGCTCAG
		AGAGTTTGATTATGGCTCAG
		AGAGTTTGATTCTGGCTCAG
		AGGGTTCGATCATGGCTCAG
		AGGGTTCGATCCTGGCTCAG
		AGGGTTCGATTATGGCTCAG
		AGGGTTCGATTCTGGCTCAG
		AGGGTTTGATCATGGCTCAG
		AGGGTTTGATCCTGGCTCAG
		AGGGTTTGATTATGGCTCAG
		AGGGTTTGATTCTGGCTCAG
		27F-II Reverse expanded (20 nt, Tm: 59 - 61°C)
		Seq
		CGGCTACCTTGTTACGACTT
		CGGTTACCTTGTTACGACTT
