# Supplementary material for: Comparative analysis of full-length 16s ribosomal RNA genome sequencing in human fecal samples using primer sets with different degrees of degeneracy
Source: Front Genet. 2023 Jul 26;14:1213829. doi: 10.3389/fgene.2023.1213829 (PMC10411958; doi:10.3389/fgene.2023.1213829)
Supplement: Supplementary file 4 [file Table2.csv]

Phylum	K001_27F-II	K002_27F-II	K003_27F-II	K004_27F-II	K005_27F-II	K006_27F-II	K007_27F-II	K008_27F-II	K009_27F-II	K010_27F-II	K012_27F-II	K015_27F-II	K016_27F-II	K017_27F-II	K019_27F-II	K020_27F-II	P001_27F-II	P002_27F-II	P004_27F-II	P006_27F-II	P007_27F-II	P008_27F-II	P009_27F-II	P010_27F-II	P011_27F-II	P013_27F-II	P014_27F-II	P015_27F-II	P016_27F-II	P017_27F-II	P018_27F-II	P019_27F-II	P020_27F-II	P022_27F-II	P023_27F-II	P024_27F-II	P025_27F-II	P026_27F-II	P027_27F-II	P030_27F-II	P031_27F-II	P032_27F-II	P034_27F-II	P035_27F-II	P036_27F-II	P037_27F-II	P039_27F-II	P041_27F-II	P043_27F-II
k__Bacteria|p__Firmicutes	0.338125665601704	0.436253252385082	0.564827191139966	0.545439103108544	0.233966062697728	0.536191041234055	0.258406264394288	0.529411764705882	0.760092272202999	0.95618950585838	0.366985998526161	0.248111888111888	0.259083379348426	0.513958125623131	0.571145265245414	0.381625772616595	0.495920672775198	0.379159369527145	0.106396866840731	0.462264648489004	0.187315784124403	0.381760619118811	0.484343090537781	0.338260497000857	0.91475166790215	0.341538461538462	0.287861437160034	0.758710801393728	0.439925719591458	0.620635961317817	0.493248610007943	0.608695652173913	0.626952415546676	0.731848387890721	0.752364638415134	0.529098994586234	0.420373952288846	0.489862907897277	0.486495535714286	0.811462450592885	0.60748843079512	0.72015306122449	0.339683826509931	0.741359223300971	0.139103891856535	0.827989334791823	0.25391356134082	0.185324848770524	0.481677610675704
k__Bacteria|p__Bacteroidota	0.631167909123181	0.534010655433032	0.377983578384571	0.332257516561916	0.762942191544435	0.423464847226342	0.698756333486872	0.397231833910035	0.230680507497116	0.0264900662251656	0.624355195283714	0.497342657342657	0.735394809497515	0.426055167829844	0.398116013882003	0.591121932946245	0.440441822517886	0.598511383537653	0.892080069625762	0.465165339380834	0.255208862689298	0.528009849617448	0.0517358747447243	0.655312767780634	0.0578206078576724	0.235446153846154	0.637703979387346	0.199186991869919	0.516620241411328	0.242337321750533	0.445790309769658	0.260869565217391	0.131129676716309	0.154442530150135	0.156550234601921	0.384474091260634	0.479690522243714	0.365707665572504	0.319084821428571	0.131451157538114	0.135254522507362	0.203571428571429	0.329009593298203	0.0888025889967638	0.0876485337403249	0.103370479250701	0.210141228517951	0.250608845942336	0.373437830968015
k__Bacteria|p__Proteobacteria	0.0241391551295705	0.0149919464750341	0.0153713958373114	0.0521488024460676	0.000359505320678746	0.0164639572827054	0.0313219714417319	0.0477508650519031	0.00230680507497117	0.00203769740193581	0.00755342667649226	0.253986013986014	0.00463832136940917	0.0216018610834164	0.0143777887952405	0.0116126615471062	0.0574871344295218	0.0140105078809107	0.00130548302872063	0.0563261431359106	0.0315072669986787	0.020051006947498	0.447243022464261	0.0019280205655527	0.0103780578206079	0.354584615384615	0.0322072716862296	0.0191637630662021	0.0156917363045497	0.00631044091132601	0.0496425734710087	0	0.0330548492553578	0.049101649027812	0.0542191107470023	0.00966744006187162	0.0902643455834945	0.127051554354122	0.0131696428571429	0.0391304347826087	0.00988641144299537	0.0122448979591837	0.0545872179435211	0.0199352750809061	0.693720702060395	0.0157243453886648	0.517653564743917	0.562495089952078	0.0372802372378733
k__Bacteria|p__Actinobacteria	0.00656727014554491	0.0133812414818486	0.015562344853924	0.0535077288941736	0.00273224043715847	0.0238801542568971	0	0.0214532871972318	0.00269127258746636	0.0152827305145186	0.00110537951363301	0.000559440559440559	0.000773053561568194	0.0383848454636092	0.0163609320773426	0.0153586814010114	0.00376553282289444	0.00612959719789842	0	0.015189072306313	0.00264254497408273	0.031483598628089	0.015997277059224	0.00407026563838903	0.0163083765752409	0.000738461538461538	0.0148869166905239	0.0223577235772358	0.0274837511606314	0.129650876905425	0.000595710881652105	0.130434782608696	0.00653832183073011	0.0196898843219296	0.0361957250316526	0.0387664346481052	0.00257898130238556	0.00926819849391775	0.178683035714286	0.0174477696216827	0.247265460664703	0.0380102040816327	0.0326982840156736	0.149773462783172	0.0025618663468876	0.0139468106925549	0.00136123872724179	0.00149265456830859	0.00593094683329803
k__Bacteria|p__Verrucomicrobia	0	0.0013629042250031	0.0261600152759213	0	0	0	0.0101335789958544	0	0.00307574009996155	0	0	0	0	0	0	0	0.000753106564578888	0.00218914185639229	0.000217580504786771	0.0010547966879384	0.522817359487753	0.00668366898249934	0.000340367597004765	0	0	0	0.0271972516461494	0	0.000278551532033426	0.0010653991148992	0	0	0.199055575735561	0.0425793748461728	0	0.0359628770301624	0.00709219858156028	0.00328248696659587	0.000223214285714286	5.64652738565782E-05	0	0.0216836734693878	0.244021078232671	0.000129449838187702	0.0757658345143356	0.0389690298762562	0.000467925812489365	7.85607667530835E-05	0.0944715102732472
k__Bacteria|p__Lentisphaerae	0	0	0	0.0166468489892985	0	0	0.00138185168125288	0.0041522491349481	0.00115340253748558	0	0	0	0.000110436223081171	0	0	0.000187300992695261	0.00163173088992092	0	0	0	0.000304909035471084	0.0320112567056547	0.000340367597004765	0.000428449014567267	0.000741289844329133	0	0.000143143429716576	0.000580720092915215	0	0	0.000595710881652105	0	0.00326916091536506	0.00233817376322914	0.000670291204289864	0.000870069605568445	0	0.00482718671558216	0.00234375	0.000395256916996047	0	0.00433673469387755	0	0	0.00119917148152186	0	0.0164624808575804	0	0.00720186401186189
k__Bacteria|p__Fusobacteria	0	0	0	0	0	0	0	0	0	0	0	0	0	0	0	9.36504963476306E-05	0	0	0	0	0	0	0	0	0	0.0676923076923077	0	0	0	0	0	0	0	0	0	0	0	0	0	5.64652738565782E-05	0.0001051745898191	0	0	0	0	0	0	0	0
k__Bacteria|p__Spirochaetes	0	0	0	0	0	0	0	0	0	0	0	0	0	0	0	0	0	0	0	0	0	0	0	0	0	0	0	0	0	0	0.0101270849880858	0	0	0	0	0.00116009280742459	0	0	0	0	0	0	0	0	0	0	0	0	0
k__Eukaryota|p__Streptophyta	0	0	0	0	0	0	0	0	0	0	0	0	0	0	0	0	0	0	0	0	0	0	0	0	0	0	0	0	0	0	0	0	0	0	0	0	0	0	0	0	0	0	0	0	0	0	0	0	0
k__Bacteria|p__Synergistetes	0	0	9.54745083062822E-05	0	0	0	0	0	0	0	0	0	0	0	0	0	0	0	0	0	0.000203272690314056	0	0	0	0	0	0	0	0	0	0	0	0	0	0	0	0	0	0	0	0	0	0	0	0	0	0	0	0
[truncated: 97 more columns]
